# Supplementary material for: Regulatory Effect of Ficus carica Latex on Cell Cycle Progression in Human Papillomavirus-Positive Cervical Cancer Cell Lines: Insights from Gene Expression Analysis
Source: Pharmaceuticals (Basel). 2023 Dec 12;16(12):1723. doi: 10.3390/ph16121723 (PMC10747314; doi:10.3390/ph16121723)
Supplement: Supplementary file 1 [file pharmaceuticals-16-01723-s001.zip]

Archive with 1 entries (1 files):
- pharmaceuticals-2734290-Supplementary Table S1.pdf
